# Supplementary material for: STS-NLSP: A Network-Based Label Space Partition Method for Predicting the Specificity of Membrane Transporter Substrates Using a Hybrid Feature of Structural and Semantic Similarity
Source: Front Bioeng Biotechnol. 2019 Nov 6;7:306. doi: 10.3389/fbioe.2019.00306 (PMC6851049; doi:10.3389/fbioe.2019.00306)
Supplement: Supplementary file 1 [file Table_1.XLSX]

## Sheet: Table S1
Table S1: The pair-wise intersection numbers of substrates on the benchmark dataset
	ABCG2	MDR1	MRP1	MRP2	MRP3	MRP4	NTCP2	S15A1	S22A1	SO1A2	SO1B1	SO1B3	SO2B1
ABCG2	344	50	26	32	15	22	2	4	7	13	21	12	15
MDR1	50	910	29	26	6	6	0	2	13	18	16	7	7
MRP1	26	29	138	48	24	14	0	1	1	9	13	10	3
MRP2	32	26	48	136	29	11	1	4	0	14	22	17	10
MRP3	15	6	24	29	63	8	0	1	1	3	8	5	4
MRP4	22	6	14	11	8	47	3	1	4	6	10	5	2
NTCP2	2	0	0	1	0	3	53	0	0	2	3	0	0
S15A1	4	2	1	4	1	1	0	230	0	0	4	1	1
S22A1	7	13	1	0	1	4	0	0	144	7	3	0	1
SO1A2	13	18	9	14	3	6	2	0	7	54	24	18	12
SO1B1	21	16	13	22	8	10	3	4	3	24	87	34	17
SO1B3	12	7	10	17	5	5	0	1	0	18	34	48	10
SO2B1	15	7	3	10	4	2	0	1	1	12	17	10	39

## Sheet: Table S2
Table S2: The pair-wise Cramér's V statistics between all the labels on the benchmark dataset
	ABCG2	MDR1	MRP1	MRP2	MRP3	MRP4	NTCP2	S15A1	S22A1	SO1A2	SO1B1	SO1B3	SO2B1
ABCG2	1	0.330622	0	0.0230912	0	0.110128	0.0568872	0.159947	0.097583	0	0.0158249	0	0.0659971
MDR1	0.330622	1	0.157059	0.166582	0.14473	0.112304	0.164686	0.363136	0.231152	0.0467439	0.132932	0.107579	0.0852465
MRP1	0	0.157059	1	0.293515	0.211958	0.128528	0.0358082	0.0950971	0.0672607	0.0493501	0.0534444	0.0729067	0
MRP2	0.0230912	0.166582	0.293515	1	0.271575	0.0896939	0.018703	0.07461	0.0746365	0.114864	0.145857	0.167352	0.0927008
MRP3	0	0.14473	0.211958	0.271575	1	0.109257	0.00219522	0.0524408	0.0300255	0	0.0594096	0.0483554	0.038523
MRP4	0.110128	0.112304	0.128528	0.0896939	0.109257	1	0.00441267	0.0389388	0	0.0809247	0.115939	0.0669179	0
NTCP2	0.0568872	0.164686	0.0358082	0.018703	0.00219522	0.00441267	1	0.0552608	0.0373005	0	0	0	0
S15A1	0.159947	0.363136	0.0950971	0.07461	0.0524408	0.0389388	0.0552608	1	0.104134	0.0559891	0.0432078	0.0398935	0.0304387
S22A1	0.097583	0.231152	0.0672607	0.0746365	0.0300255	0	0.0373005	0.104134	1	0.0144934	0.0209671	0.0339757	0
SO1A2	0	0.0467439	0.0493501	0.114864	0	0.0809247	0	0.0559891	0.0144934	1	0.317111	0.324389	0.230457
SO1B1	0.0158249	0.132932	0.0534444	0.145857	0.0594096	0.115939	0	0.0432078	0.0209671	0.317111	1	0.501365	0.259656
SO1B3	0	0.107579	0.0729067	0.167352	0.0483554	0.0669179	0	0.0398935	0.0339757	0.324389	0.501365	1	0.199565
SO2B1	0.0659971	0.0852465	0	0.0927008	0.038523	0	0	0.0304387	0	0.230457	0.259656	0.199565	1
